# Supplementary material for: Development of p-Tau Differentiated Cell Model of Alzheimer’s Disease to Screen Novel Acetylcholinesterase Inhibitors
Source: Int J Mol Sci. 2022 Nov 26;23(23):14794. doi: 10.3390/ijms232314794 (PMC9741399; doi:10.3390/ijms232314794)
Supplement: Supplementary file 1 [file ijms-23-14794-s001.zip]

Archive with 7 entries (7 files):
- S1.tif
- S2.tif
- S3.tif
- S4.png
- S5.png
- S6.tif
- S7.tif
